# Supplementary material for: FishTEDB 2.0: an update fish transposable element (TE) database with new functions to facilitate TE research
Source: Database (Oxford). 2024 Jun 3;2024:baae044. doi: 10.1093/database/baae044 (PMC11146639; doi:10.1093/database/baae044)
Supplement: baae044_Supp [file baae044_supp.zip]

Archive with 2 entries (2 files):
- suppl_data/Additional information 1.docx
- suppl_data/Additional information 2.txt
