# Supplementary material for: FishTEDB 2.0: an update fish transposable element (TE) database with new functions to facilitate TE research
Source: Database (Oxford). 2024 Jun 3;2024:baae044. doi: 10.1093/database/baae044 (PMC11146639; doi:10.1093/database/baae044)
Supplement: baae044_Supp [file baae044_supp.zip › suppl_data/Additional information 2.txt]

(Branchiostoma_belcheri:0.421177,((Callorhinchus_milii:0.853162,((((Lepisosteus_oculatus:0.424722,Amia_calva:0.342125):0.120405,(((((Esox_lucius:0.253305,Oncorhynchus_mykiss:0.205222):0.202666,((((Lucifuga_dentata:0.284514,((((((((((Chelmon_rostratus:0.1559,(Sparus_aurata:0.183916,((Tetraodon_nigroviridis:0.292159,(Takifugu_rubripes:0.053304,Takifugu_flavidus:0.076558):0.16061):0.229151,Antennarius_maculatus:0.339292):0.033167):0.011911):0.010194,Larimichthys_crocea:0.22462):0.005423,Datnioides_undecimradiatus:0.228652):0.010594,Dicentrarchus_labrax:0.222244):0.014972,((Lateolabrax_maculatus:0.156643,Cheilinus_undulatus:0.314773):0.026512,Siniperca_chuatsi:0.110277):0.021168):0.015017,(Gasterosteus_aculeatus:0.346906,Notothenia_coriiceps:0.287319):0.05462):0.024314,(((Channa_argus:0.219948,Mastacembelus_armatus:0.20496):0.057355,((Lates_calcarifer:0.172773,Cynoglossus_semilaevis:0.554529):0.01512,(Xiphias_gladius:0.148392,Trachurus_trachurus:0.242792):0.012183):0.022666):0.02096,((((Maylandia_zebra:0.064633,Neolamprologus_brichardi:0.073038):0.046539,Oreochromis_niloticus:0.069501):0.197922,(Neostethus_bicornis:0.481211,(Oryzias_latipes:0.488528,(((Xiphophorus_maculatus:0.076632,Gambusia_affinis:0.130529):0.020172,Poecilia_formosa:0.098734):0.278635,Nothobranchius_furzeri:0.332763):0.049734):0.008675):0.053297):0.013243,((Salarias_fasciatus:0.364342,Gouania_willdenowi:0.419354):0.066892,Planiliza_haematocheilus:0.247302):0.032815):0.044831):0.017318):0.030454,(Periophthalmus_magnuspinnatus:0.657436,Sphaeramia_orbicularis:0.246042):0.098573):0.005757,(Thunnus_orientalis:0.203664,Hippocampus_abdominalis:0.619716):0.034343):0.031389,Thalassophryne_amazonica:0.384076):0.01744):0.057098,Myripristis_murdjan:0.235695):0.168481,Gadus_morhua:0.5731):0.052347,(Protosalanx_chinensis:0.426659,Aplochiton_taeniatus:0.415128):0.054605):0.038378):0.089543,((((Electrophorus_electricus:0.373788,(Hemibagrus_wyckioides:0.379089,Astyanax_mexicanus:0.345959):0.02802):0.122446,((Danio_rerio:0.244585,Ctenopharyngodon_idella:0.115183):0.003791,Sinocyclocheilus_grahami:0.109642):0.354623):0.066051,Chanos_chanos:0.485314):0.091711,Coilia_nasus:0.543768):0.040043):0.094313,(Megalops_cyprinoides:0.268523,(Anguilla_anguilla:0.071049,Anguilla_japonica:0.069697):0.279203):0.162718):0.005587,Scleropages_formosus:0.574242):0.135011):0.06883,Acipenser_ruthenus:0.462521):0.045617,Latimeria_chalumnae:0.77503):0.0):0.109382,Petromyzon_marinus:0.945317):0.421177);
